# Supplementary material for: Specific triacylglycerol, diacylglycerol, and lyso-phosphatidylcholine species for the prediction of type 2 diabetes: a ~ 16-year prospective study in Chinese
Source: Cardiovasc Diabetol. 2022 Nov 5;21:234. doi: 10.1186/s12933-022-01677-4 (PMC9637304; doi:10.1186/s12933-022-01677-4)
Supplement: Supplementary file 2 — Additional file 2: Table S1. Stepwise model selection coefficients and Wald-Z tests. Table S2. List of measured lipid species. Table S3. Weighted gene co-expression network analysis module components. Table S4. Boruta analysis result. [file 12933_2022_1677_MOESM2_ESM.xlsx]

## Sheet: Table S1
Table S1 Stepwise model selection coefficients and Wald-Z tests
Independent Variable	Regression Coefficient	Standard Error	Wald Z-Value H0:β = 0	Wald Prob Level	Odds Ratio	Mean
BMI	0.0957	0.0402	2.383	0.0172	1.1	24.99
TG/HDL ratio	0.432	0.1872	2.307	0.021	1.54	0.77
Presence of prediabetes	0.9883	0.2452	4.031	0.0001	2.687	0.44
HOMA-IR	0.351	0.2705	1.298	0.194	1.42	0.65
*Variables entered on step 1: BMI, TG/HDL ratio, Presence of prediabetes and HOMA-IR.

## Sheet: Table S2
Table S2 List of measured lipid species
Lipid Species Abbreviation	Abbreviated Chains
CAR 10:3	CAR 10:3
CAR 12:0	CAR 12:0
CAR 12:1	CAR 12:1
CAR 14:0	CAR 14:0
CAR 14:1	CAR 14:1
CAR 16:0	CAR 16:0
CAR 16:1	CAR 16:1
CAR 18:1	CAR 18:1
CAR 18:2	CAR 18:2
CAR 8:0	CAR 8:0
Cer 34:1;O2	Cer 18:1;O2/16:0
Cer 39:1;O2	Cer 16:1;O2/23:0, Cer 18:1;O2/21:0
Cer 40:1;O2	Cer 18:1;O2/22:0, Cer 16:1;O2/24:0
Cer 40:2;O2	Cer 18:2;O2/22:0
Cer 41:1;O2	Cer 18:1;O2/23:0
Cer 41:2;O2	Cer 18:2;O2/23:0
Cer 42:0;O3	Cer 18:0;O3/24:0
Cer 42:1;O2	Cer 18:1;O2/24:0
Cer 42:2;O2	Cer 18:2;O2/24:0, Cer 18:1;O2/24:1
Cer 42:3;O2	Cer 18:2;O2/24:1, Cer 18:1;O2/24:2
Cer 43:1;O2	Cer 18:1;O2/25:0
CE 16:0	CE 16:0
CE 16:1	CE 16:1
CE 18:1	CE 18:1
CE 18:2	CE 18:2
CE 18:3	CE 18:3
CE 20:3	CE 20:3
CE 20:4	CE 20:4
CE 20:5	CE 20:5
CE 22:6	CE 22:6
Cer 43:2;O2	Cer 18:1;O2/25:1, Cer 18:2;O2/25:0
DG 32:0	DG 16:0_16:0
DG 32:2	DG 14:0_18:2, DG 16:1_16:1, DG 14:1_18:1
DG 34:0	DG 18:0_16:0
DG 34:1	DG 16:0_18:1
DG 34:2	DG 16:0_18:2, DG 16:1_18:1
DG 34:3	DG 16:0_18:3
DG 36:0	DG 18:0_18:0
DG 36:1	DG 18:0_18:1
DG 36:2	DG 18:1_18:1
DG 36:3	DG 18:1_18:2
DG 36:4	DG 18:2_18:2, DG 18:1_18:3
DG 36:5	DG 18:3_18:2
DG 38:2	DG 20:1_18:1
DG 38:4	DG 18:1_20:3, DG 18:2_20:2
DG 38:5	DG 18:1_20:4
DG 38:6	DG 16:0_22:6
DG 40:6	DG 18:1_22:5
DG 40:8	DG 18:2_22:6
HexCer 40:1;O2	HexCer 18:1;O2;22:0
HexCer 41:1;O2	HexCer 18:1;O2;23:0
HexCer 42:1;O2	HexCer 18:1;O2;24:0
LPC 14:0	LPC 14:0
LPC 16:0	LPC 16:0
LPC 16:1	LPC 16:1
LPC 18:0	LPC 18:0
LPC 18:1	LPC 18:1
LPC 18:2	LPC 18:2
LPC 18:3	LPC 18:3
LPC 18:4	LPC 18:4
LPC 20:0	LPC 20:0
LPC 20:1	LPC 20:1
LPC 20:2	LPC 20:2
LPC 20:3	LPC 20:3
LPC 20:4	LPC 20:4
LPC 20:5	LPC 20:5
LPC 22:4	LPC 22:4
LPC 22:5	LPC 22:5
LPC 22:6	LPC 22:6
LPC 24:0	LPC 24:0
LPC 24:1	LPC 24:1
LPC 26:1	LPC 26:1
LPC O-14:0	LPC O-14:0
LPC O-16:0	LPC O-16:0
LPC P-16:0	LPC P-16:0
LPC O-16:2	LPC O-16:2
LPC O-18:0	LPC O-18:0
LPC O-18:1	LPC O-18:1
LPC O-18:2	LPC O-18:2
LPE 16:0	LPE 16:0
LPE 18:0	LPE 18:0
LPE 18:1	LPE 18:1
LPE 18:2	LPE 18:2
LPE 20:3	LPE 20:3
LPE 20:4	LPE 20:4
LPE 20:5	LPE 20:5
LPE 22:6	LPE 22:6
LPE O-18:1	LPE O-18:1
LPI 18:0	LPI 18:0
LPI 20:4	LPI 20:4
PC 32:0	PC 16:0_16:0
PC 32:1	PC 18:1_14:0
PC 32:2	PC 14:0_18:2
PC 34:0	PC 16:0_18:0
PC 34:1	PC 16:0_18:1
PC 34:2	PC 16:0_18:2
PC 34:3	PC 16:0_18:3
PC 34:3	PC 16:1_18:2
PC 34:4	PC 14:0_20:4
PC 36:1	PC 18:0_18:1
PC 36:2	PC 18:1_18:1
PC 36:4	PC 16:0_20:4
PC 36:4	PC 18:2_18:2
PC 36:5	PC 16:0_20:5
PC 36:5	PC 18:3_18:2
PC 36:6	PC 14:0_22:6
PC 38:3	PC 18:0_20:3
PC 38:4	PC 18:0_20:4
PC 38:5	PC 18:0_20:5
PC 38:6	PC 16:0_22:6
PC 38:6	PC 18:2_20:4
PC 38:7	PC 20:5_18:2
PC 40:4	PC 18:0_22:4
PC 40:5	PC 18:0_22:5
PC 40:6	PC 18:0_22:6
PC 40:6	PC 18:1_22:5
PC 40:6	PC 20:2_20:4
PC 40:7	PC 18:1_22:6
PC 40:7	PC 22:5_18:2
PC 40:8	PC 18:2_22:6
PC 42:10	PC 20:4_22:6
PC O-32:0	PC O-16:0_16:0
PC O-32:1	PC O-16:1_16:0
PC O-34:0	PC O-18:0_16:0
PC O-34:1	PC O-18:1_16:0, PC O-16:0_18:1
PC O-34:2	PC O-16:0_18:2
PC O-34:2	PC O-16:1_18:1
PC O-34:3	PC O-16:1_18:2
PC O-36:2	PC O-18:0_18:2
PC O-36:3	PC O-18:1_18:2
PC O-36:3	PC O-18:2_18:1
PC O-36:4	PC O-16:0_20:4, PC O-18:2_18:2
PC O-36:5	PC O-16:0_20:5
PC O-36:5	PC O-16:1_20:4
PC O-36:6	PC O-16:1_20:5
PC O-38:3	PC O-18:0_20:3
PC O-38:4	PC O-18:0_20:4
PC O-38:4	PC O-16:0_22:4
PC O-38:5	PC O-18:1_20:4
PC O-38:5
PC O-38:6	PC O-16:0_22:6
PC O-38:6	PC O-18:1_20:5
PC O-38:6
PC O-38:7	PC O-16:1_22:6
PC O-40:4	PC O-20:0_20:4
PC O-40:5	PC O-20:1_20:4, PC O-18:0_22:5
PC O-40:6	PC O-18:0_22:6
PC O-40:6	PC O-18:1_22:5
PC O-40:6
PC O-42:3	PC O-24:1_18:2
PC O-42:4
PC O-42:5	PC O-20:0_22:5
PC O-42:5
PC O-42:6
PC O-42:7
PE 34:1	PE 16:0_18:1
PE 34:2	PE 16:0_18:2
PE 36:1	PE 18:0_18:1
PE 36:2	PE 18:0_18:2
PE 36:3	PE 18:1_18:2
PE 36:4	PE 16:0_20:4
PE 38:3	PE 18:0_20:3
PE 38:4	PE 18:0_20:4
PE 38:5	PE 18:0_20:5
PE 38:6	PE 16:0_22:6
PE 40:6	PE 18:0_22:6
PE O-34:2	PE O-16:1_18:1, PE O-18:2_16:0
PE O-34:3	PE O-16:1_18:2
PE O-36:2	PE O-18:1_18:1
PE O-36:3	PE O-18:1_18:2, PE O-18:2_18:1
PE O-36:5	PE O-16:1_20:4
PE O-36:6	PE O-16:1_20:5
PE O-38:5	PE O-18:1_20:4
PE O-38:6	PE O-18:2_20:4
PE O-38:7	PE O-16:1_22:6
PE O-40:6	PE O-20:2_20:4, PE O-18:1_22:5
PE O-40:7	PE O-18:1_22:6
PE O-40:8	PE O-18:2_22:6
PE O-40:9	PE O-18:3_22:6
PI 32:1	PI 16:0_16:1
PI 34:1	PI 16:0_18:1
PI 34:2	PI 16:0_18:2
PI 36:1	PI 18:0_18:1
PI 36:2	PI 18:0_18:2
PI 36:3	PI 18:1_18:2
PI 36:4	PI 16:0_20:4
PI 38:3	PI 18:0_20:3
PI 38:4	PI 18:0_20:4
PI 38:5	PI 18:1_20:4
PI 38:6	PI 16:0_22:6
PI 40:6	PI 18:0_22:6
SM 32:0;O2
SM 32:1;O2
SM 32:2;O2
SM 32:4;O2
SM 33:1;O2	SM 18:1;O2/15:0
SM 34:0;O2
SM 34:1;O2	SM 18:1;O2/16:0
SM 34:2;O2
SM 35:1;O2
SM 35:2;O2
SM 36:0;O2
SM 36:1;O2
SM 36:2;O2
SM 36:3;O2	SM 18:1;O2/18:2
SM 36:4;O2
SM 36:5;O2
SM 38:1;O2
SM 38:2;O2
SM 39:1;O2
SM 40:1;O2
SM 40:2;O2
SM 41:1;O2
SM 41:2;O2
SM 42:1;O2
SM 42:2;O2
SM 42:3;O2
SM 43:1;O2
SM 43:2;O2
SM 43:3;O2
SM 43:4;O2
SM 43:5;O2
SM 44:2;O2
SM 44:3;O2
TG 40:0	TG 16:0_12:0_12:0, TG 16:0_10:0_14:0, TG 16:0_16:0_8:0
TG 42:0	TG 16:0_12:0_14:0, TG 16:0_10:0_16:0
TG 44:1	TG 18:1_12:0_14:0, TG 12:0_16:0_16:1, TG 14:0_14:0_16:1, TG 14:0_14:1_16:0
TG 45:2	TG 16:0_11:1_18:1, TG 12:0_15:0_18:2
TG 45:3	TG 16:0_11:1_18:2
TG 46:0	TG 16:0_14:0_16:0
TG 46:2	TG 16:0_12:0_18:2, TG 16:0_12:1_18:1, TG 16:1_12:0_18:1, TG 14:0_14:0_18:2
TG 48:0	TG 16:0_16:0_16:0, TG 18:0_16:0_14:0
TG 48:1	TG 16:0_14:0_18:1, TG 16:0_16:0_16:1
TG 48:2	TG 16:0_14:0_18:2, TG 16:1_14:0_18:1, TG 16:0_14:1_18:1
TG 48:3	TG 18:1_12:0_18:2, TG 16:1_14:0_18:2, TG 16:1_14:1_18:1, TG 16:0_14:1_18:2
TG 48:4	TG 12:0_18:2_18:2, TG 14:1_16:1_18:2, TG 14:0_16:1_18:3, TG 12:1_18:1_18:2
TG 49:0	TG 16:0_16:0_17:0, TG 16:0_15:0_18:0
TG 49:1	TG 15:0_16:0_18:1, TG 16:0_16:0_17:1
TG 49:2	TG 15:0_16:0_18:2, TG 16:0_16:1_17:1, TG 15:0_16:1_18:1, TG 15:0_17:1_17:1
TG 49:3	TG 15:0_16:1_18:2, TG 14:0_17:1_18:2, TG 13:0_18:1_18:2, TG 16:1_16:1_17:1
TG 50:0	TG 18:0_16:0_16:0
TG 50:1	TG 16:0_16:0_18:1
TG 50:2	TG 16:0_16:1_18:1, TG 16:0_16:0_18:2, TG 14:0_18:1_18:1
TG 50:3	TG 16:0_16:1_18:2, TG 14:0_18:1_18:2, TG 16:1_16:1_18:1
TG 50:4	TG 14:0_18:2_18:2, TG 16:1_16:1_18:2, TG 16:0_16:1_18:3, TG 14:0_18:1_18:3
TG 50:5	TG 14:0_18:2_18:3, TG 14:2_18:1_18:2, TG 14:1_18:1_18:3, TG 16:1_16:1_18:3
TG 51:0	TG 18:0_16:0_17:0
TG 51:1	TG 16:0_17:0_18:1, TG 16:0_16:0_19:1, TG 16:0_17:1_18:0
TG 51:2	TG 16:0_17:1_18:1, TG 15:0_18:1_18:1, TG 16:1_17:0_18:1
TG 51:3	TG 15:0_18:1_18:2, TG 16:0_17:1_18:2, TG 16:1_17:1_18:1
TG 51:4	TG 15:0_18:2_18:2, TG 15:0_18:1_18:3, TG 16:1_17:1_18:2
TG 51:5	TG 15:0_18:2_18:3
TG 52:0	TG 18:0_16:0_18:0, TG 16:0_16:0_20:0
TG 52:1	TG 18:0_16:0_18:1
TG 52:2	TG 16:0_18:1_18:1
TG 52:3	TG 16:0_18:1_18:2, TG 16:1_18:1_18:1
TG 52:4	TG 16:0_18:2_18:2, TG 16:0_18:1_18:3, TG 16:1_18:1_18:2
TG 52:5	TG 16:0_18:2_18:3, TG 16:1_18:1_18:3, TG 16:1_18:2_18:2, TG 16:0_18:1_18:4
TG 52:6	TG 16:1_18:2_18:3, TG 16:0_18:3_18:3, TG 16:1_18:1_18:4
TG 52:8	TG 12:0_18:2_22:6
TG 53:1	TG 18:0_17:0_18:1, TG 16:0_19:0_18:1
TG 53:2	TG 17:0_18:1_18:1, TG 16:0_18:1_19:1, TG 17:1_18:1_18:0
TG 53:3	TG 17:0_18:1_18:2, TG 17:1_18:1_18:1, TG 16:1_18:1_19:1
TG 53:4	TG 18:1_17:1_18:2, TG 18:2_17:0_18:2, TG 18:1_17:0_18:3,
TG 53:5	TG 18:2_17:1_18:2, TG 18:2_17:0_18:3, TG 18:1_17:1_18:3
TG 54:0	TG 18:0_18:0_18:0, TG 18:0_16:0_20:0
TG 54:1	TG 18:0_18:0_18:1, TG 20:0_16:0_18:1
TG 54:2	TG 18:0_18:1_18:1, TG 16:0_18:1_20:1
TG 54:3	TG 18:1_18:1_18:1, TG 18:0_18:1_18:2
TG 54:4	TG 18:1_18:1_18:2, TG 16:0_18:1_20:3
TG 54:5	TG 18:1_18:2_18:2, TG 18:1_18:1_18:3
TG 54:6	TG 18:1_18:2_18:3
TG 54:7	TG 18:3_18:2_18:2, TG 18:3_18:1_18:3
TG 54:8	TG 18:3_18:2_18:3, TG 18:2_18:2_18:4
TG 55:3	TG 19:1_18:1_18:1, TG 19:0_18:1_18:2, TG 17:0_18:1_20:2
TG 55:4	TG 19:1_18:1_18:2
TG 55:5	TG 19:1_18:1_18:3, TG 17:1_18:1_20:3
TG 55:7	TG 15:0_18:1_22:6, TG 17:0_18:2_20:5
TG 55:8	TG 15:0_18:2_22:6
TG 56:1	TG 16:0_18:1_22:0, TG 18:0_18:1_20:0
TG 56:3	TG 20:1_18:1_18:1, TG 20:0_18:1_18:2, TG 20:2_18:1_18:0, TG 20:1_18:0_18:2
TG 56:4	TG 20:1_18:1_18:2, TG 20:2_18:1_18:1, TG 20:3_18:0_18:1
TG 56:5	TG 16:0_18:1_22:4, TG 18:0_18:1_20:4
TG 56:6	TG 16:0_18:1_22:5, TG 18:1_18:1_20:4, TG 16:0_18:2_22:4
TG 56:7	TG 16:0_18:1_22:6
TG 56:8	TG 16:0_18:2_22:6, TG 18:2_18:2_20:4
TG 56:9	TG 16:1_18:2_22:6, TG 18:2_18:2_20:5, TG 18:2_18:3_20:4, TG 18:1_18:3_20:5
TG 57:7	TG 17:0_18:1_22:6
TG 57:8	TG 18:1_17:1_22:6, TG 19:1_18:2_20:5
TG 57:9	TG 18:2_17:1_22:6, TG 17:1_20:4_20:4
TG 58:1	TG 16:0_18:1_24:0, TG 18:0_18:1_22:0
TG 58:10	TG 18:2_18:2_22:6, TG 18:1_18:3_22:6
TG 58:11	TG 18:3_18:2_22:6, TG 18:2_20:4_20:5, TG 18:3_20:4_20:4
TG 58:12	TG 20:5_18:2_20:5, TG 18:4_18:2_22:6
TG 58:5	TG 18:0_18:1_22:4
TG 58:6	TG 18:1_18:1_22:4, TG 18:0_18:1_22:5
TG 58:7	TG 18:0_18:1_22:6, TG 18:1_18:1_22:5, TG 18:0_18:2_22:5
TG 58:8	TG 18:1_18:1_22:6, TG 18:0_18:2_22:6
TG 60:10	TG 18:0_20:4_22:6
TG 60:13	TG 20:5_18:2_22:6
TG 62:13	TG 18:1_22:6_22:6, TG 18:2_22:6_22:5
CAR carnitine, Cer ceramide, CE cholesterol ester, DG diacylglycerol, HexCer hexosylceramides, LPC lyso-phosphatidylcholine, LPE lyso-phosphatidylethanolamine, LPI lyso-phosphatidylinositol, PC phosphatidylcholine, PE phosphatidylethanolamine, PI phosphatidylinositol, SM sphingomyelin, TG triacylglycerol

## Sheet: Table S3
Table S3 Weighted gene co-expression network analysis module components
Module Blue	Module Magenta	Module Purple	Module Red	Module Green	Module Yellow	Module Black	Module Turquoise	Module Pink	Module Greenyellow	Module Tan	Module Brown	Module Grey
DG 18:2_22:6	CE 20:4	Cer 40:1;O2	PC O-36:4	PC 16:0_16:0	CE 18:1	LPE 18:2	DG 16:0_16:0	TG 50:4	DG 32:2	CAR 12:0	DG 16:0_18:3	CAR 10:3
PC 14:0_22:6	CE 20:5	Cer 18:1;O2/23:0	PC O-16:1_20:4	PC O-16:0_16:0	CE 18:2	PE 16:0_18:1	DG 18:0_16:0	TG 50:5	DG 16:0_18:1	CAR 12:1	LPC 14:0	CAR 16:0
PC 18:0_20:5	CE 22:6	Cer 18:0;O3/24:0	PC O-18:1_20:4	PC O-16:1_16:0	SM 32:1;O2	PE 16:0_18:2	LPE 20:3	TG 51:3	DG 34:2	CAR 14:0	LPC O-14:0	Cer 18:1;O2/16:0
PC 18:2_20:4	LPC 20:5	Cer 18:1;O2/24:0	PC O-38:5	PC O-18:0_16:0	SM 32:2;O2	PE 18:0_18:1	PC 18:1_14:0	TG 51:4	DG 18:0_18:1	CAR 14:1	LPC 16:0	Cer 39:1;O2
PC 16:0_22:6	LPE 20:5	Cer 42:2;O2	PC O-16:0_22:6	PC O-34:1	SM 18:1;O2/15:0	PE 18:0_18:2	PC 14:0_18:2	TG 52:4	DG 18:1_18:1	CAR 16:1	LPC O-16:0	Cer 18:2;O2/22:0
PC 20:2_20:4	PC O-16:0_20:5	Cer 18:1;O2/25:0	PC O-16:1_22:6	PC O-16:1_18:1	SM 34:0;O2	PE 18:1_18:2	PC 16:0_18:1	TG 52:5	DG 18:1_18:2	CAR 18:1	LPC P-16:0	Cer 18:2;O2/23:0
PC 18:0_22:6	PC O-16:1_20:5	HexCer 18:1;O2;24:0	PC O-18:1_22:5	PC 16:0_18:2	SM 18:1;O2/16:0	PE 16:0_20:4	PC 14:0_20:4	TG 52:6	DG 36:4	CAR 18:2	LPC 16:1	Cer 42:3;O2
PC 18:1_22:6	PC O-18:1_20:5	SM 41:1;O2	PC O-18:0_22:6	PC O-16:0_18:2	SM 34:2;O2	PE 18:0_20:3	PC 18:0_18:1	TG 53:3	DG 18:3_18:2	CAR 8:0	LPC O-16:2	Cer 43:2;O2
PC 18:2_22:6	PC O-38:6	SM 42:1;O2	PE O-18:1_18:1	PC O-16:1_18:2	SM 35:1;O2	PE 18:0_20:4	PC 18:0_22:4	TG 53:4	DG 38:4		LPC O-18:0	HexCer 18:1;O2;22:0
PC 20:4_22:6	PC 20:5_18:2	SM 43:4;O2	PE O-36:3	PC 18:1_18:1	SM 35:2;O2	PE 18:0_20:5	PI 16:0_16:1	TG 53:5	PC 18:0_20:3		LPC O-18:1	HexCer 18:1;O2;23:0
PI 16:0_22:6	PE O-16:1_20:5		PE O-18:1_20:4	PC O-18:0_18:2	SM 36:1;O2	PE 16:0_22:6	PI 16:0_18:1	TG 54:5			LPC 18:1	CE 16:0
PI 18:0_22:6			PE O-18:2_20:4	PC O-18:1_18:2	SM 36:2;O2	PE 18:0_22:6	PI 16:0_20:4	TG 18:1_18:2_18:3			LPC O-18:2	CE 16:1
TG 15:0_18:2_18:3			PE O-40:6	PC O-18:2_18:1	SM 18:1;O2/18:2	PI 16:0_18:2	TG 40:0	TG 54:7			LPC 18:2	CE 18:3
TG 12:0_18:2_22:6			PE O-18:1_22:6	PC 18:2_18:2	SM 38:1;O2	PI 18:0_20:3	TG 42:0				LPC 18:3	CE 20:3
TG 54:8			PE O-18:2_22:6	PC 18:3_18:2	SM 38:2;O2		TG 44:1				LPC 18:4	DG 18:0_18:0
TG 19:1_18:1_18:2			PE O-18:3_22:6	PC O-20:0_20:4	SM 39:1;O2		TG 45:2				LPC 20:1	DG 20:1_18:1
TG 55:7				PC O-24:1_18:2	SM 40:1;O2		TG 16:0_11:1_18:2				LPC 20:2	DG 18:1_20:4
TG 15:0_18:2_22:6				PC O-20:0_22:5	SM 41:2;O2		TG 16:0_14:0_16:0				LPC 20:3	DG 16:0_22:6
TG 56:6					SM 42:2;O2		TG 46:2				LPC 20:4	DG 18:1_22:5
TG 16:0_18:1_22:6					SM 42:3;O2		TG 48:0				LPC 22:4	LPC 18:0
TG 56:8					SM 43:1;O2		TG 48:1				LPC 22:5	LPC 20:0
TG 56:9					SM 43:2;O2		TG 48:2				LPC 22:6	LPC 24:0
TG 17:0_18:1_22:6					SM 43:3;O2		TG 48:3				LPE 16:0	LPC 24:1
TG 57:8					SM 44:2;O2		TG 48:4				LPE 18:0	LPC 26:1
TG 57:9					SM 44:3;O2		TG 49:0				LPE O-18:1	LPE 20:4
TG 58:10							TG 49:1				LPE 18:1	LPE 22:6
TG 58:11							TG 49:2				LPI 18:0	LPI 20:4
TG 58:12							TG 49:3				SM 36:5;O2	PC 16:0_18:0
TG 18:0_18:1_22:4							TG 18:0_16:0_16:0				TG 52:3	PC 16:0_18:3
TG 58:6							TG 16:0_16:0_18:1				TG 55:5	PC 16:1_18:2
TG 58:7							TG 50:2					PC 16:0_20:4
TG 58:8							TG 50:3					PC 16:0_20:5
TG 18:0_20:4_22:6							TG 18:0_16:0_17:0					PC O-18:0_20:3
TG 20:5_18:2_22:6							TG 51:1					PC 18:0_20:4
TG 62:13							TG 51:2					PC O-16:0_22:4
							TG 52:0					PC O-18:0_20:4
							TG 18:0_16:0_18:1					PC O-40:5
							TG 16:0_18:1_18:1					PC 18:0_22:5
							TG 53:1					PC 18:1_22:5
							TG 53:2					PC O-40:6
							TG 54:0					PC 22:5_18:2
							TG 54:1					PC O-42:4
							TG 54:2					PC O-42:5
							TG 55:3					PC O-42:6
							TG 56:1					PC O-42:7
							TG 56:3					PE O-34:2
							TG 58:1					PE O-16:1_18:2
												PE O-16:1_20:4
												PE O-16:1_22:6
												PI 18:0_18:1
												PI 18:0_18:2
												PI 18:1_18:2
												PI 18:0_20:4
												PI 18:1_20:4
												SM 32:0;O2
												SM 32:4;O2
												SM 36:0;O2
												SM 36:4;O2
												SM 40:2;O2
												SM 43:5;O2
												TG 54:3
												TG 54:4
												TG 56:4
												TG 56:5
CAR carnitine, Cer ceramide, CE cholesterol ester, DG diacylglycerol, HexCer hexosylceramides, LPC lyso-phosphatidylcholine, LPE lyso-phosphatidylethanolamine, LPI lyso-phosphatidylinositol, PC phosphatidylcholine, PE phosphatidylethanolamine, PI phosphatidylinositol, SM sphingomyelin, TG triacylglycerol

## Sheet: Table S4
Table S4 Boruta analysis result
Lipid Species Abbreviation	Abbreviated Chains	meanImp	medianImp	minImp	maxImp	normHits	decision
PC O-34:3	PC O-16:1_18:2	8.96096	8.95843	3.43781	12.3073	0.999009	Confirmed
PC O-34:2	PC O-16:1_18:1	7.16091	7.20867	2.32348	10.8819	0.991741	Confirmed
TG 52:8	TG 12:0_18:2_22:6	5.28541	5.29502	1.52506	9.36236	0.931285	Confirmed
TG 48:0	TG 16:0_16:0_16:0, TG 18:0_16:0_14:0	4.30275	4.336	0.0240682	7.47662	0.841097	Confirmed
DG 40:8	DG 18:2_22:6	4.32201	4.32326	0.591614	9.46094	0.836141	Confirmed
LPC O-18:0	LPC O-18:0	4.33095	4.35722	-1.02643	7.60063	0.832507	Confirmed
LPC O-16:0	LPC O-16:0	4.0445	4.03915	0.3962	7.35186	0.786257	Confirmed
TG 45:3	TG 16:0_11:1_18:2	3.71701	3.71958	-0.284882	8.14743	0.728774	Confirmed
TG 49:0	TG 16:0_16:0_17:0, TG 16:0_15:0_18:0	3.68556	3.67079	0.198323	7.31607	0.719194	Confirmed
PE O-34:2	PE O-16:1_18:1, PE O-18:2_16:0	3.65673	3.6786	-1.2879	7.10145	0.70598	Confirmed
PC O-34:1	PC O-18:1_16:0, PC O-16:0_18:1	3.57883	3.61123	0.054887	7.32491	0.691444	Confirmed
DG 36:0	DG 18:0_18:0	3.56067	3.54645	-0.065591	7.02166	0.68781	Confirmed
LPC P-16:0	LPC P-16:0	3.41774	3.42237	-0.941701	6.76515	0.65114	Confirmed
LPC 18:1	LPC 18:1	3.07734	3.08889	-1.05875	6.44979	0.574827	Confirmed
PC O-42:3	PC O-24:1_18:2	2.99345	2.99396	-0.86242	7.30083	0.538487	Confirmed
TG 51:1	TG 16:0_17:0_18:1, TG 16:0_16:0_19:1, TG 16:0_17:1_18:0	2.92677	2.92707	-0.949867	6.65795	0.536505	Confirmed
TG 58:7	TG 18:0_18:1_22:6, TG 18:1_18:1_22:5, TG 18:0_18:2_22:5	2.31268	2.25726	-1.30083	5.3901	0.0198216	Rejected
TG 50:0	TG 18:0_16:0_16:0	2.20109	2.25339	-0.178389	4.65007	0.00958044	Rejected
PC O-32:1	PC O-16:1_16:0	1.07948	1.02788	-0.69508	3.03031	0.00132144	Rejected
TG 55:7	TG 15:0_18:1_22:6, TG 17:0_18:2_20:5	1.55393	1.5701	-0.766895	3.42081	0.00132144	Rejected
DG 34:0	DG 18:0_16:0	1.59374	1.39572	-0.851009	4.69993	0.00066072	Rejected
LPC 20:4	LPC 20:4	1.49193	1.53589	-0.495869	3.15661	0.00066072	Rejected
PC 36:6	PC 14:0_22:6	0.466553	0.432	-1.95088	3.17294	0.00066072	Rejected
TG 48:1	TG 16:0_14:0_18:1, TG 16:0_16:0_16:1	1.29851	1.34382	-0.267033	3.32088	0.00066072	Rejected
CAR 18:2	CAR 18:2	0.420619	0.388046	-1.50106	2.46122	0.00033036	Rejected
DG 36:2	DG 18:1_18:1	0.195984	0.262131	-1.69774	2.86101	0.00033036	Rejected
DG 36:3	DG 18:1_18:2	0.972278	0.702497	-1.29116	2.80357	0.00033036	Rejected
DG 36:5	DG 18:3_18:2	0.406599	0.0861095	-1.1717	2.42528	0.00033036	Rejected
LPC 18:0	LPC 18:0	1.19419	1.1319	-0.565581	2.69402	0.00033036	Rejected
PC O-36:4	PC O-16:0_20:4, PC O-18:2_18:2	1.52211	1.51826	0.371964	2.88274	0.00033036	Rejected
PC 38:3	PC 18:0_20:3	0.949031	0.724705	-0.28274	2.92275	0.00033036	Rejected
PC 38:4	PC 18:0_20:4	-0.176316	-0.0830414	-2.82172	2.77619	0.00033036	Rejected
PC O-36:2	PC O-18:0_18:2	1.12473	1.46516	-0.269071	2.35975	0.00033036	Rejected
PC O-42:6		-0.292648	-0.590954	-2.15078	3.25129	0.00033036	Rejected
PC O-42:7		0.457008	0.496308	-1.16008	3.02202	0.00033036	Rejected
PE 36:1	PE 18:0_18:1	1.17103	1.14331	-0.673419	3.10504	0.00033036	Rejected
SM 34:1;O2	SM 18:1;O2/16:0	0.457448	0.328599	-1.343	2.81043	0.00033036	Rejected
TG 46:0	TG 16:0_14:0_16:0	1.22667	1.23054	-0.855526	3.29068	0.00033036	Rejected
TG 44:1	TG 18:1_12:0_14:0, TG 12:0_16:0_16:1, TG 14:0_14:0_16:1, TG 14:0_14:1_16:0	0.648462	0.74351	-1.62013	2.7484	0.00033036	Rejected
TG 62:13	TG 18:1_22:6_22:6, TG 18:2_22:6_22:5	1.69669	1.6616	0.0244513	3.1165	0.00033036	Rejected
TG 57:9	TG 18:2_17:1_22:6, TG 17:1_20:4_20:4	0.698368	0.686302	-1.52087	2.98404	0.00033036	Rejected
CAR 10:3	CAR 10:3	0.338521	0.404403	-2.59762	2.36476	0	Rejected
CAR 12:0	CAR 12:0	-0.162774	-0.548685	-1.50983	1.9249	0	Rejected
CAR 12:1	CAR 12:1	0.030902	0.243455	-1.74606	1.95331	0	Rejected
CAR 14:0	CAR 14:0	0.244471	0.440019	-0.980488	1.29533	0	Rejected
CAR 14:1	CAR 14:1	-0.760609	-0.786256	-3.0429	0.886576	0	Rejected
CAR 16:0	CAR 16:0	-0.156521	-0.247423	-2.72483	1.7327	0	Rejected
CAR 16:1	CAR 16:1	0.0527549	-0.0225293	-1.04846	1.04328	0	Rejected
CAR 18:1	CAR 18:1	0.909145	1.24265	-0.701331	2.03893	0	Rejected
CAR 8:0	CAR 8:0	0.604758	0.631203	-1.84032	2.54398	0	Rejected
Cer 39:1;O2	Cer 16:1;O2/23:0, Cer 18:1;O2/21:0	0.053229	0.234222	-1.51852	1.45556	0	Rejected
Cer 42:0;O3	Cer 18:0;O3/24:0	-0.662306	-0.774179	-2.05462	0.685872	0	Rejected
Cer 34:1;O2	Cer 18:1;O2/16:0	-0.398339	-0.11769	-2.39028	1.31402	0	Rejected
Cer 40:1;O2	Cer 18:1;O2/22:0, Cer 16:1;O2/24:0	0.0154772	0.0797408	-1.71203	1.39825	0	Rejected
Cer 41:1;O2	Cer 18:1;O2/23:0	0.226956	0.246792	-1.32674	2.23766	0	Rejected
Cer 42:1;O2	Cer 18:1;O2/24:0	-0.213633	-0.28132	-1.75365	1.56799	0	Rejected
Cer 43:1;O2	Cer 18:1;O2/25:0	-0.592477	-0.247111	-3.14857	0.75945	0	Rejected
Cer 43:2;O2	Cer 18:1;O2/25:1, Cer 18:2;O2/25:0	-0.0405991	-0.126047	-2.23746	1.90568	0	Rejected
Cer 40:2;O2	Cer 18:2;O2/22:0	0.195583	0.566925	-1.49494	1.29159	0	Rejected
Cer 41:2;O2	Cer 18:2;O2/23:0	-0.383866	-0.617772	-1.4074	0.999228	0	Rejected
Cer 42:2;O2	Cer 18:2;O2/24:0, Cer 18:1;O2/24:1	-0.570482	-1.01642	-2.25969	2.33267	0	Rejected
Cer 42:3;O2	Cer 18:2;O2/24:1, Cer 18:1;O2/24:2	-0.307642	-0.433121	-1.71992	2.07538	0	Rejected
HexCer 40:1;O2	HexCer 18:1;O2;22:0	-0.411247	-0.213928	-2.02281	1.31326	0	Rejected
HexCer 41:1;O2	HexCer 18:1;O2;23:0	-0.259337	-0.271655	-1.4341	1.75014	0	Rejected
HexCer 42:1;O2	HexCer 18:1;O2;24:0	0.250456	0.345693	-1.56219	1.37864	0	Rejected
CE 16:0	CE 16:0	0.023601	0.0918644	-1.84488	1.80691	0	Rejected
CE 16:1	CE 16:1	-0.307849	-0.268179	-2.13237	1.04905	0	Rejected
CE 18:1	CE 18:1	0.0995351	-0.0950574	-1.64331	2.49885	0	Rejected
CE 18:2	CE 18:2	-0.529656	-0.71812	-1.47792	0.651434	0	Rejected
CE 18:3	CE 18:3	0.136613	0.401312	-2.21712	1.68776	0	Rejected
CE 20:3	CE 20:3	-0.126511	0.181064	-1.24265	0.763351	0	Rejected
CE 20:4	CE 20:4	-0.688073	-0.512062	-2.01253	1.3141	0	Rejected
CE 20:5	CE 20:5	-0.409924	-0.483713	-2.27981	2.96075	0	Rejected
CE 22:6	CE 22:6	-0.0759837	-0.22469	-1.38539	2.83413	0	Rejected
DG 32:2	DG 14:0_18:2, DG 16:1_16:1, DG 14:1_18:1	0.0194363	-0.376444	-0.977688	2.35826	0	Rejected
DG 32:0	DG 16:0_16:0	1.05145	1.14764	-0.487879	2.3371	0	Rejected
DG 34:1	DG 16:0_18:1	1.01657	0.936301	-0.760422	2.44306	0	Rejected
DG 34:2	DG 16:0_18:2, DG 16:1_18:1	0.425443	0.523649	-1.51632	2.28249	0	Rejected
DG 34:3	DG 16:0_18:3	0.773766	1.20712	-1.96268	2.36834	0	Rejected
DG 38:6	DG 16:0_22:6	0.912611	0.874928	-0.60723	2.29349	0	Rejected
DG 36:1	DG 18:0_18:1	0.42521	0.707552	-1.68087	1.7453	0	Rejected
DG 38:4	DG 18:1_20:3, DG 18:2_20:2	0.112983	0.126039	-0.987847	1.5164	0	Rejected
DG 38:5	DG 18:1_20:4	0.943731	0.76687	-1.27264	2.82656	0	Rejected
DG 40:6	DG 18:1_22:5	0.0202644	-0.0269423	-1.16154	2.31892	0	Rejected
DG 36:4	DG 18:2_18:2, DG 18:1_18:3	0.316632	0.514395	-1.30974	1.69232	0	Rejected
DG 38:2	DG 20:1_18:1	0.0837426	0.70737	-1.83228	2.58237	0	Rejected
LPC 14:0	LPC 14:0	0.0947284	0.448501	-1.69575	1.60004	0	Rejected
LPC O-14:0	LPC O-14:0	0.236673	0.01194	-1.46933	1.951	0	Rejected
LPC 16:0	LPC 16:0	0.830186	1.14683	-1.31047	2.75224	0	Rejected
LPC 16:1	LPC 16:1	0.622586	0.746839	-2.47111	2.32731	0	Rejected
LPC O-16:2	LPC O-16:2	0.443594	0.649863	-2.0426	1.60559	0	Rejected
LPC O-18:1	LPC O-18:1	1.04148	1.28089	-0.254591	2.07195	0	Rejected
LPC O-18:2	LPC O-18:2	0.397777	-0.102577	-1.47754	2.2741	0	Rejected
LPC 18:2	LPC 18:2	0.66222	0.665484	-0.742476	1.83666	0	Rejected
LPC 18:3	LPC 18:3	0.259185	0.326807	-2.13497	1.80389	0	Rejected
LPC 18:4	LPC 18:4	0.282255	0.379749	-2.17527	1.6687	0	Rejected
LPC 20:0	LPC 20:0	0.21292	0.304819	-1.26822	1.54191	0	Rejected
LPC 20:1	LPC 20:1	0.561033	0.652928	-0.8851	1.87548	0	Rejected
LPC 20:2	LPC 20:2	0.738386	0.791197	-1.0136	2.46105	0	Rejected
LPC 20:3	LPC 20:3	0.0793661	0.147423	-2.14645	2.046	0	Rejected
LPC 20:5	LPC 20:5	-0.216368	-0.130888	-1.95798	1.03211	0	Rejected
LPC 22:4	LPC 22:4	0.640089	0.579783	-1.71377	2.2376	0	Rejected
LPC 22:5	LPC 22:5	0.922996	1.11426	-0.666291	2.47273	0	Rejected
LPC 22:6	LPC 22:6	0.290159	0.255413	-0.830537	1.99086	0	Rejected
LPC 24:0	LPC 24:0	0.840084	1.0572	-0.350299	2.08115	0	Rejected
LPC 24:1	LPC 24:1	0.0892806	-0.0745293	-1.18242	2.55702	0	Rejected
LPC 26:1	LPC 26:1	1.0653	1.15509	-0.73424	2.62725	0	Rejected
LPE 16:0	LPE 16:0	0.535952	0.549936	-0.639272	2.02104	0	Rejected
LPE 18:0	LPE 18:0	0.0131739	0.132727	-1.65056	1.30007	0	Rejected
LPE O-18:1	LPE O-18:1	1.31479	1.25793	-0.394766	2.66539	0	Rejected
LPE 18:1	LPE 18:1	0.131735	0.336062	-1.80673	1.279	0	Rejected
LPE 18:2	LPE 18:2	0.186606	0.160318	-1.29423	1.75294	0	Rejected
LPE 20:3	LPE 20:3	0.452157	0.441318	-1.18513	2.21987	0	Rejected
LPE 20:4	LPE 20:4	0.338078	0.268572	-1.16519	2.00173	0	Rejected
LPE 20:5	LPE 20:5	0.367825	0.121525	-1.61076	2.59926	0	Rejected
LPE 22:6	LPE 22:6	0.0143835	0.223291	-1.72883	1.90185	0	Rejected
LPI 18:0	LPI 18:0	0.279433	0.306361	-1.87238	1.88111	0	Rejected
LPI 20:4	LPI 20:4	1.2552	1.17626	-0.219082	2.58245	0	Rejected
PC 32:2	PC 14:0_18:2	0.743502	1.05651	-0.947731	2.09232	0	Rejected
PC 34:4	PC 14:0_20:4	0.784147	0.814047	-0.672334	2.01375	0	Rejected
PC 32:0	PC 16:0_16:0	0.111987	0.102191	-2.31704	1.7864	0	Rejected
PC 34:1	PC 16:0_18:1	-0.067801	-0.430763	-1.74549	1.27142	0	Rejected
PC 34:2	PC 16:0_18:2	-0.464653	-0.430703	-2.37371	0.656356	0	Rejected
PC 34:3	PC 16:0_18:3	-0.121839	-0.174655	-2.27098	1.41285	0	Rejected
PC 36:4	PC 16:0_20:4	-0.524373	-0.748023	-2.22019	0.7984	0	Rejected
PC 36:5	PC 16:0_20:5	0.0907195	0.500663	-2.07879	1.94336	0	Rejected
PC 38:6	PC 16:0_22:6	0.181872	0.353223	-1.58365	1.78266	0	Rejected
PC O-32:0	PC O-16:0_16:0	-0.0383954	-0.246279	-1.13708	1.75012	0	Rejected
PC O-34:2	PC O-16:0_18:2	0.322751	0.397804	-2.06131	1.50236	0	Rejected
PC O-36:5	PC O-16:0_20:5	0.281684	0.0265168	-2.04514	1.94111	0	Rejected
PC O-38:6	PC O-16:0_22:6	0.114728	0.311351	-1.62364	0.834289	0	Rejected
PC O-36:5	PC O-16:1_20:4	0.699783	0.57537	-1.07926	2.14592	0	Rejected
PC O-36:6	PC O-16:1_20:5	-0.296248	-0.431653	-2.5205	1.41664	0	Rejected
PC O-38:7	PC O-16:1_22:6	-0.166102	-0.215909	-1.70188	1.47359	0	Rejected
PC 34:3	PC 16:1_18:2	-0.480954	-0.55859	-1.66928	0.774884	0	Rejected
PC 36:1	PC 18:0_18:1	-0.0411343	0.048276	-1.51053	1.00568	0	Rejected
PC 38:5	PC 18:0_20:5	0.0669112	-0.521923	-1.0923	1.91791	0	Rejected
PC 40:4	PC 18:0_22:4	-0.0107671	-0.262943	-1.6037	1.65293	0	Rejected
PC 40:5	PC 18:0_22:5	0.443688	0.64878	-1.90507	1.4952	0	Rejected
PC 40:6	PC 18:0_22:6	0.250265	0.118368	-1.63651	1.82331	0	Rejected
PC O-34:0	PC O-18:0_16:0	-0.795119	-0.462384	-2.85824	1.17857	0	Rejected
PC O-38:4	PC O-18:0_20:4	-0.149157	0.0170141	-2.27843	1.12305	0	Rejected
PC O-40:6	PC O-18:0_22:6	0.65127	0.922472	-1.29638	1.81679	0	Rejected
PC O-36:3	PC O-18:1_18:2	0.265317	0.164465	-0.956741	1.96949	0	Rejected
PC O-38:5	PC O-18:1_20:4	0.243669	0.263476	-0.881671	1.52256	0	Rejected
PC O-38:6	PC O-18:1_20:5	-0.030718	-0.059281	-2.45144	2.14225	0	Rejected
PC O-40:6	PC O-18:1_22:5	-0.15042	0.097345	-1.67261	0.904061	0	Rejected
PC 32:1	PC 18:1_14:0	0.481622	0.4926	-0.801422	2.21174	0	Rejected
PC 36:2	PC 18:1_18:1	-0.376671	-0.301662	-2.1851	1.13655	0	Rejected
PC 40:6	PC 18:1_22:5	0.265115	-0.00648539	-1.24141	2.2657	0	Rejected
PC 40:7	PC 18:1_22:6	0.912481	0.935591	-0.757464	2.31331	0	Rejected
PC O-36:3	PC O-18:2_18:1	1.59274	1.69714	-0.379293	3.33786	0	Rejected
PC 36:4	PC 18:2_18:2	0.00561629	-0.176671	-1.95154	2.19465	0	Rejected
PC 38:6	PC 18:2_20:4	0.125479	-0.00893487	-1.33652	2.13755	0	Rejected
PC 40:8	PC 18:2_22:6	-0.10851	-0.0968123	-1.56169	1.72988	0	Rejected
PC 36:5	PC 18:3_18:2	0.233618	0.290864	-1.68545	1.92499	0	Rejected
PC O-40:4	PC O-20:0_20:4	0.0531968	0.259707	-1.63736	1.25355	0	Rejected
PC O-42:5	PC O-20:0_22:5	0.288842	0.0726327	-1.50858	1.94251	0	Rejected
PC O-40:5	PC O-20:1_20:4, PC O-18:0_22:5	0.238464	0.222681	-1.42122	1.65346	0	Rejected
PC 40:6	PC 20:2_20:4	-0.150858	-0.0444956	-1.80611	1.97936	0	Rejected
PC 42:10	PC 20:4_22:6	-0.102774	-0.0777583	-1.96479	1.19749	0	Rejected
PC 38:7	PC 20:5_18:2	-0.0930728	-0.166528	-2.00016	2.22517	0	Rejected
PC 40:7	PC 22:5_18:2	-0.128802	-0.00585378	-1.46873	1.54091	0	Rejected
PC 34:0	PC 16:0_18:0	-0.192973	-0.15936	-1.7307	1.66904	0	Rejected
PC O-38:3	PC O-18:0_20:3	-0.0472891	-0.0541228	-1.84435	1.77194	0	Rejected
PC O-38:4	PC O-16:0_22:4	-0.11799	-0.0454965	-1.58943	1.93848	0	Rejected
PC O-38:5		-0.178506	-0.0836667	-1.81248	1.39138	0	Rejected
PC O-38:6		0.12034	0.26514	-1.91614	1.7178	0	Rejected
PC O-40:6		-0.381511	-0.668728	-1.73819	1.97062	0	Rejected
PC O-42:4		0.0136294	-0.204493	-2.5201	2.16779	0	Rejected
PC O-42:5		0.0798668	0.326683	-2.71936	1.71933	0	Rejected
PE 34:1	PE 16:0_18:1	0.705009	0.707203	-1.7783	2.25919	0	Rejected
PE 34:2	PE 16:0_18:2	0.506603	0.58854	-0.879499	1.69922	0	Rejected
PE 36:4	PE 16:0_20:4	0.0523416	0.0598508	-1.25871	1.4047	0	Rejected
PE 38:6	PE 16:0_22:6	-0.0196323	0.0803047	-1.69607	1.47875	0	Rejected
PE O-34:3	PE O-16:1_18:2	-0.214239	-0.0902276	-2.43321	1.56738	0	Rejected
PE O-36:5	PE O-16:1_20:4	-0.205412	-0.387196	-2.01688	1.34484	0	Rejected
PE O-36:6	PE O-16:1_20:5	-0.214783	-0.60596	-1.67053	1.68019	0	Rejected
PE O-38:7	PE O-16:1_22:6	-0.389451	-0.497693	-2.30742	2.18367	0	Rejected
PE 36:2	PE 18:0_18:2	-0.132816	0.0898548	-2.21423	1.29356	0	Rejected
PE 38:3	PE 18:0_20:3	0.84976	1.0456	-0.879965	1.97109	0	Rejected
PE 38:4	PE 18:0_20:4	-0.652398	-0.527587	-2.1492	0.519155	0	Rejected
PE 38:5	PE 18:0_20:5	-0.693666	-0.920043	-1.94618	0.758045	0	Rejected
PE 40:6	PE 18:0_22:6	0.472041	0.446804	-1.71725	2.36475	0	Rejected
PE O-36:2	PE O-18:1_18:1	-0.0243604	0.198209	-1.59348	1.47288	0	Rejected
PE O-36:3	PE O-18:1_18:2, PE O-18:2_18:1	-0.329393	-0.278388	-1.86067	1.01575	0	Rejected
PE O-38:5	PE O-18:1_20:4	-0.365748	-0.475489	-2.39811	2.65051	0	Rejected
PE O-40:7	PE O-18:1_22:6	0.222273	0.0465355	-1.21366	1.47037	0	Rejected
PE 36:3	PE 18:1_18:2	0.384586	0.729959	-1.445	1.77972	0	Rejected
PE O-38:6	PE O-18:2_20:4	0.0289056	0.0827653	-1.23382	1.24581	0	Rejected
PE O-40:8	PE O-18:2_22:6	0.176962	0.190519	-1.34289	1.61091	0	Rejected
PE O-40:9	PE O-18:3_22:6	-0.18536	-0.226229	-1.82293	1.44408	0	Rejected
PE O-40:6	PE O-20:2_20:4, PE O-18:1_22:5	-0.236013	-0.254525	-1.79749	0.940252	0	Rejected
PI 32:1	PI 16:0_16:1	1.0078	0.983003	-1.01463	2.44074	0	Rejected
PI 34:1	PI 16:0_18:1	-0.0176934	0.293071	-2.0303	1.8275	0	Rejected
PI 34:2	PI 16:0_18:2	-0.1177	-0.171105	-1.93147	2.13308	0	Rejected
PI 36:4	PI 16:0_20:4	-0.277876	-0.586282	-1.82433	1.80537	0	Rejected
PI 38:6	PI 16:0_22:6	0.87502	0.899746	-1.39514	2.93075	0	Rejected
PI 36:1	PI 18:0_18:1	0.136348	0.064854	-1.49942	2.15809	0	Rejected
PI 36:2	PI 18:0_18:2	-0.053576	-0.208632	-1.90665	1.70376	0	Rejected
PI 38:3	PI 18:0_20:3	-0.777285	-0.953396	-2.10953	0.880645	0	Rejected
PI 38:4	PI 18:0_20:4	0.31253	0.230762	-1.99518	2.7046	0	Rejected
PI 40:6	PI 18:0_22:6	0.344495	0.299507	-0.953901	1.8314	0	Rejected
PI 36:3	PI 18:1_18:2	-0.263247	-0.203488	-1.64737	2.2726	0	Rejected
PI 38:5	PI 18:1_20:4	0.549541	0.404309	-0.493977	1.87475	0	Rejected
SM 32:0;O2		-0.175914	-0.235637	-1.71188	1.09171	0	Rejected
SM 32:1;O2		0.285197	0.395365	-1.42107	2.17996	0	Rejected
SM 32:2;O2		0.336819	0.664458	-1.54201	1.37874	0	Rejected
SM 32:4;O2		-0.0197768	0.0930549	-2.15718	1.43621	0	Rejected
SM 33:1;O2	SM 18:1;O2/15:0	0.301858	0.171972	-1.50215	1.55632	0	Rejected
SM 34:0;O2		0.0729684	0.129231	-1.61886	1.79637	0	Rejected
SM 34:2;O2		0.143965	-0.292176	-1.46514	2.2112	0	Rejected
SM 35:1;O2		0.4826	0.770806	-1.60176	2.24699	0	Rejected
SM 35:2;O2		0.769666	0.919839	-1.29372	2.52829	0	Rejected
SM 36:0;O2		0.287909	0.166004	-2.0136	2.54032	0	Rejected
SM 36:1;O2		-0.59638	-0.589531	-1.95868	1.17268	0	Rejected
SM 36:2;O2		0.0432539	-0.283751	-1.79778	2.42766	0	Rejected
SM 36:3;O2	SM 18:1;O2/18:2	0.891827	0.81845	-0.875422	2.41544	0	Rejected
SM 36:4;O2		0.87198	0.887298	-0.443583	1.65936	0	Rejected
SM 36:5;O2		0.238438	0.508212	-2.4113	2.17723	0	Rejected
SM 38:1;O2		0.31362	0.48123	-1.22768	2.19138	0	Rejected
SM 38:2;O2		0.619242	0.890433	-1.03194	1.8325	0	Rejected
SM 39:1;O2		-0.360542	-0.65624	-2.17172	2.22474	0	Rejected
SM 40:1;O2		-0.147973	-0.0742057	-2.0974	1.5477	0	Rejected
SM 40:2;O2		-0.377754	-0.372911	-1.95019	1.68918	0	Rejected
SM 41:1;O2		-0.173417	-0.349566	-1.33977	1.59151	0	Rejected
SM 41:2;O2		0.570362	0.627541	-1.92385	2.14035	0	Rejected
SM 42:1;O2		-0.00469258	-0.121803	-1.19219	1.27993	0	Rejected
SM 42:2;O2		-0.533332	-0.717403	-1.61449	1.93248	0	Rejected
SM 42:3;O2		0.79331	0.996727	-1.07031	2.34476	0	Rejected
SM 43:1;O2		0.307068	0.610392	-1.22546	1.52427	0	Rejected
SM 43:2;O2		-0.197109	-0.24646	-2.18712	0.910047	0	Rejected
SM 43:3;O2		-0.0608398	0.00750803	-1.48065	2.1789	0	Rejected
SM 43:4;O2		-0.114934	-0.275367	-1.85206	1.48559	0	Rejected
SM 43:5;O2		0.324764	0.321191	-1.2768	1.38933	0	Rejected
SM 44:2;O2		0.185404	0.417202	-1.08721	1.63012	0	Rejected
SM 44:3;O2		0.770084	0.707966	-0.200253	2.19732	0	Rejected
TG 48:4	TG 12:0_18:2_18:2, TG 14:1_16:1_18:2, TG 14:0_16:1_18:3, TG 12:1_18:1_18:2	0.132156	0.116167	-1.49178	2.14156	0	Rejected
TG 50:4	TG 14:0_18:2_18:2, TG 16:1_16:1_18:2, TG 16:0_16:1_18:3, TG 14:0_18:1_18:3	-0.469803	-0.502626	-2.17999	1.68956	0	Rejected
TG 50:5	TG 14:0_18:2_18:3, TG 14:2_18:1_18:2, TG 14:1_18:1_18:3, TG 16:1_16:1_18:3	0.726024	0.872283	-0.284912	1.67286	0	Rejected
TG 49:1	TG 15:0_16:0_18:1, TG 16:0_16:0_17:1	0.927306	1.01417	-0.954736	2.70221	0	Rejected
TG 49:2	TG 15:0_16:0_18:2, TG 16:0_16:1_17:1, TG 15:0_16:1_18:1, TG 15:0_17:1_17:1	1.44341	1.53813	-0.183983	2.54976	0	Rejected
TG 49:3	TG 15:0_16:1_18:2, TG 14:0_17:1_18:2, TG 13:0_18:1_18:2, TG 16:1_16:1_17:1	0.776065	0.886352	-0.75947	1.8648	0	Rejected
TG 51:3	TG 15:0_18:1_18:2, TG 16:0_17:1_18:2, TG 16:1_17:1_18:1	0.289121	0.0421813	-2.01629	1.9915	0	Rejected
TG 51:4	TG 15:0_18:2_18:2, TG 15:0_18:1_18:3, TG 16:1_17:1_18:2	-0.390858	-0.356886	-2.25164	1.39306	0	Rejected
TG 51:5	TG 15:0_18:2_18:3	0.199261	0.536385	-2.26069	1.84884	0	Rejected
TG 55:8	TG 15:0_18:2_22:6	0.968483	0.871807	0.105225	2.42165	0	Rejected
TG 45:2	TG 16:0_11:1_18:1, TG 12:0_15:0_18:2	1.7535	1.87023	-0.0146028	2.8348	0	Rejected
TG 40:0	TG 16:0_12:0_12:0, TG 16:0_10:0_14:0, TG 16:0_16:0_8:0	-0.405824	-0.558363	-2.0838	1.02375	0	Rejected
TG 42:0	TG 16:0_12:0_14:0, TG 16:0_10:0_16:0	0.739204	0.835783	-0.378803	1.93243	0	Rejected
TG 46:2	TG 16:0_12:0_18:2, TG 16:0_12:1_18:1, TG 16:1_12:0_18:1, TG 14:0_14:0_18:2	0.501849	0.629644	-1.49937	2.35379	0	Rejected
TG 48:2	TG 16:0_14:0_18:2, TG 16:1_14:0_18:1, TG 16:0_14:1_18:1	0.696253	0.802925	-1.07089	1.7622	0	Rejected
TG 50:1	TG 16:0_16:0_18:1	1.13072	1.2959	-0.972224	2.52052	0	Rejected
TG 50:2	TG 16:0_16:1_18:1, TG 16:0_16:0_18:2, TG 14:0_18:1_18:1	0.445766	0.621454	-1.21887	1.81897	0	Rejected
TG 50:3	TG 16:0_16:1_18:2, TG 14:0_18:1_18:2, TG 16:1_16:1_18:1	-0.125762	-0.235546	-1.59957	2.09774	0	Rejected
TG 51:2	TG 16:0_17:1_18:1, TG 15:0_18:1_18:1, TG 16:1_17:0_18:1	0.110578	0.313953	-1.66534	2.45996	0	Rejected
TG 52:2	TG 16:0_18:1_18:1	0.067339	0.186926	-2.09177	1.39786	0	Rejected
TG 52:3	TG 16:0_18:1_18:2, TG 16:1_18:1_18:1	1.00256	1.09004	-0.312035	2.79172	0	Rejected
TG 56:1	TG 16:0_18:1_22:0, TG 18:0_18:1_20:0	0.124574	0.27454	-2.06027	1.56212	0	Rejected
TG 56:5	TG 16:0_18:1_22:4, TG 18:0_18:1_20:4	-0.118625	-0.230804	-1.18744	1.93588	0	Rejected
TG 56:6	TG 16:0_18:1_22:5, TG 18:1_18:1_20:4, TG 16:0_18:2_22:4	0.0218318	0.0556284	-1.8773	2.09334	0	Rejected
TG 56:7	TG 16:0_18:1_22:6	-0.2812	-0.327819	-1.48632	2.12434	0	Rejected
TG 58:1	TG 16:0_18:1_24:0, TG 18:0_18:1_22:0	0.5353	0.324761	-1.01164	2.46	0	Rejected
TG 52:4	TG 16:0_18:2_18:2, TG 16:0_18:1_18:3, TG 16:1_18:1_18:2	-0.311444	-0.372593	-1.80829	1.04951	0	Rejected
TG 52:5	TG 16:0_18:2_18:3, TG 16:1_18:1_18:3, TG 16:1_18:2_18:2, TG 16:0_18:1_18:4	0.463769	0.44745	-1.13274	2.3748	0	Rejected
TG 56:8	TG 16:0_18:2_22:6, TG 18:2_18:2_20:4	1.05686	0.857615	-0.447756	2.41853	0	Rejected
TG 52:6	TG 16:1_18:2_18:3, TG 16:0_18:3_18:3, TG 16:1_18:1_18:4	0.412442	0.397383	-1.57456	2.25775	0	Rejected
TG 56:9	TG 16:1_18:2_22:6, TG 18:2_18:2_20:5, TG 18:2_18:3_20:4, TG 18:1_18:3_20:5	1.28093	1.39101	-0.44762	2.71466	0	Rejected
TG 53:2	TG 17:0_18:1_18:1, TG 16:0_18:1_19:1, TG 17:1_18:1_18:0	0.216036	0.52089	-1.61148	1.77101	0	Rejected
TG 53:3	TG 17:0_18:1_18:2, TG 17:1_18:1_18:1, TG 16:1_18:1_19:1	-0.497711	-0.42054	-1.86809	0.875876	0	Rejected
TG 57:7	TG 17:0_18:1_22:6	0.180208	0.153143	-1.10097	1.3112	0	Rejected
TG 51:0	TG 18:0_16:0_17:0	1.27632	1.49473	-0.459706	2.28431	0	Rejected
TG 52:0	TG 18:0_16:0_18:0, TG 16:0_16:0_20:0	0.296637	0.553608	-1.90126	1.74909	0	Rejected
TG 52:1	TG 18:0_16:0_18:1	1.14089	1.21214	-0.592676	2.54442	0	Rejected
TG 53:1	TG 18:0_17:0_18:1, TG 16:0_19:0_18:1	1.03754	1.06407	-0.229368	2.56142	0	Rejected
TG 54:0	TG 18:0_18:0_18:0, TG 18:0_16:0_20:0	0.465992	0.53069	-2.0738	2.53668	0	Rejected
TG 54:1	TG 18:0_18:0_18:1, TG 20:0_16:0_18:1	1.57468	1.81286	-0.0932364	3.03579	0	Rejected
TG 54:2	TG 18:0_18:1_18:1, TG 16:0_18:1_20:1	0.485071	0.659881	-1.49628	1.82411	0	Rejected
TG 58:5	TG 18:0_18:1_22:4	0.0891779	-0.0894978	-1.02668	1.96959	0	Rejected
TG 60:10	TG 18:0_20:4_22:6	1.03218	1.14649	-0.275266	2.56308	0	Rejected
TG 48:3	TG 18:1_12:0_18:2, TG 16:1_14:0_18:2, TG 16:1_14:1_18:1, TG 16:0_14:1_18:2	-0.244841	-0.0834804	-2.08076	1.26576	0	Rejected
TG 53:4	TG 18:1_17:1_18:2, TG 18:2_17:0_18:2, TG 18:1_17:0_18:3,	0.0845498	0.127799	-1.86027	1.70628	0	Rejected
TG 57:8	TG 18:1_17:1_22:6, TG 19:1_18:2_20:5	0.391731	0.744405	-2.19609	2.03713	0	Rejected
TG 54:3	TG 18:1_18:1_18:1, TG 18:0_18:1_18:2	-0.301654	-0.475145	-1.9412	1.81081	0	Rejected
TG 54:4	TG 18:1_18:1_18:2, TG 16:0_18:1_20:3	-0.149952	0.396999	-2.41547	1.55476	0	Rejected
TG 55:5	TG 19:1_18:1_18:3, TG 17:1_18:1_20:3	0.233552	-0.135679	-1.19372	1.78883	0	Rejected
TG 58:6	TG 18:1_18:1_22:4, TG 18:0_18:1_22:5	-0.21687	-0.227637	-2.02335	1.98476	0	Rejected
TG 58:8	TG 18:1_18:1_22:6, TG 18:0_18:2_22:6	0.430891	0.327362	-1.1856	2.19818	0	Rejected
TG 54:5	TG 18:1_18:2_18:2, TG 18:1_18:1_18:3	-0.489212	-0.315772	-2.23375	1.39263	0	Rejected
TG 54:6	TG 18:1_18:2_18:3	-0.331737	-0.385523	-2.07956	1.07872	0	Rejected
TG 53:5	TG 18:2_17:1_18:2, TG 18:2_17:0_18:3, TG 18:1_17:1_18:3	-0.207907	-0.393708	-1.54268	1.38413	0	Rejected
TG 58:10	TG 18:2_18:2_22:6, TG 18:1_18:3_22:6	-0.0314073	-0.214405	-1.20062	1.36283	0	Rejected
TG 54:7	TG 18:3_18:2_18:2, TG 18:3_18:1_18:3	0.0436892	-0.0356738	-2.27108	2.43222	0	Rejected
TG 54:8	TG 18:3_18:2_18:3, TG 18:2_18:2_18:4	-0.200798	0.00858867	-1.64575	0.87098	0	Rejected
TG 58:11	TG 18:3_18:2_22:6, TG 18:2_20:4_20:5, TG 18:3_20:4_20:4	0.711028	0.623528	-0.501763	2.14109	0	Rejected
TG 55:3	TG 19:1_18:1_18:1, TG 19:0_18:1_18:2, TG 17:0_18:1_20:2	0.0275183	0.110124	-1.35791	1.4526	0	Rejected
TG 55:4	TG 19:1_18:1_18:2	-0.249861	-0.537503	-1.75759	1.62105	0	Rejected
TG 56:3	TG 20:1_18:1_18:1, TG 20:0_18:1_18:2, TG 20:2_18:1_18:0, TG 20:1_18:0_18:2	-0.0124515	0.080644	-1.55217	2.98802	0	Rejected
TG 56:4	TG 20:1_18:1_18:2, TG 20:2_18:1_18:1, TG 20:3_18:0_18:1	0.668737	0.730174	-1.0448	2.52067	0	Rejected
TG 58:12	TG 20:5_18:2_20:5, TG 18:4_18:2_22:6	0.363052	0.287184	-1.35877	2.09603	0	Rejected
TG 60:13	TG 20:5_18:2_22:6	0.946133	0.796727	-0.381633	2.69173	0	Rejected
CAR carnitine, Cer ceramide, CE cholesterol ester, DG diacylglycerol, HexCer hexosylceramides, LPC lyso-phosphatidylcholine, LPE lyso-phosphatidylethanolamine, LPI lyso-phosphatidylinositol, PC phosphatidylcholine, PE phosphatidylethanolamine, PI phosphatidylinositol, SM sphingomyelin, TG triacylglycerol
